# Supplementary material for: Fifteen Years of the Genome Analysis Toolkit as the De Facto Standard in Short-Read Variant Calling
Source: Int J Mol Sci. 2026 Apr 23;27(9):3754. doi: 10.3390/ijms27093754 (PMC13164212; doi:10.3390/ijms27093754)
Supplement: Supplementary file 1 [file ijms-27-03754-s001.zip › TableS1_GATK.xlsx]

## Sheet: Table S1
Table S1. Benchmarking and metadata supporting GATK’s performance and compression
Manuscript claim	Tool/step	Baseline vs. Evaluated	Dataset and workflow boundary	Compute environment	Metric and result	Primary source
“ReduceReads … able to reduce alignment file size up to 100-fold.”	ReduceReads	Uncompressed BAM vs. ReduceReads-compressed BAM	NA12878 dataset fragment used in the size and timing example (754 MB). Cloud pipeline context built on BWA and GATK.	Cloud and Hadoop context. A 14-node on‑premise Hadoop cluster is described for the parallel pipeline evaluation: Intel Xeon E5462 CPUs with 8 GB RAM per node.	Compression ratio up to 100-fold. Timing example for a 754 MB NA12878 fragment: 112 min (ReduceReads) vs. 10 min (CRAM). Compression is lossy and its effectiveness depends on redundancy and coverage.	Mohamed et al., 2013; https://synergy.cs.vt.edu/pubs/papers/nabeel-bicob13-genome-analysis-cloud.pdf
“Spark-enabled GATK4 tools improved performance while retaining accuracy.”	HaplotypeCallerSpark; BQSRPipelineSpark; MarkDuplicatesSpark	Spark tools vs. corresponding non‑Spark tools	Targeted sequencing workflow; benchmark framed in terms of time to analysis‑ready variants and concordance between Spark and non‑Spark outputs.	Hyperthreading 12-core single CPU with a high‑speed PCIe SSD. The study also reports a comparison against a 72 vCPU, 18‑node Google Cloud cluster.	Execution time reduction for the Spark variant calling pipeline reported as ~86%. Duplicate marking reduction reported as ~42%. Concordance between Spark and non‑Spark variant calls reported as 98%.	Hansen et al.; https://doi.org/10.1101/2020.05.17.101105
“Optimized parameters reduced wall time for Best Practices variant calling.”	Best Practices flow: MarkDuplicates → BQSR → HaplotypeCaller	Unoptimized settings vs. optimized settings; no splitting vs. chromosome splitting strategies	NA12878 WGS at ~20× coverage. Benchmarking focused on Best Practices from duplicate marking through variant calling.	Intel Xeon Gold 6148, 40 cores at 2.40 GHz, 192 GB RAM; GPFS storage; EDR InfiniBand; RHEL 6.9.	Wall time without splitting: GATK3.8 21.7 h vs. 15.3 h, 29.3% improvement. GATK4 24.9 h vs. 20.7 h, 16.9% improvement. Reflects tuning and parallelization recommendations rather than an algorithmic change.	Heldenbrand et al.; https://doi.org/10.1186/s12859-019-3169-7
“Optimized exome pipeline reduced total analysis time versus standard GATK Best Practices.”	End‑to‑end WES pipeline	Standard GATK Best Practices pipeline vs. BWA‑MEM2 + DRAGEN‑GATK pipeline	Whole exome sequencing. Evaluation includes GIAB gold‑standard samples and an additional exome set. Timings are reported across pipeline phases such as FASTQ→BAM and BAM→VCF.	AZIZ HPC: Fujitsu PRIMERGY CX400; Intel Xeon E5‑2695v2, 12 cores at 2.4 GHz; 256 GB RAM.	Total analysis time approximately halved. Variant calling phase described as reduced to approximately half versus GATK‑HaplotypeCaller in the study’s environment.	Alganmi and Abusamra; https://doi.org/10.1371/journal.pone.0288371
“DRAGEN processed ~40× WGS in ~30 minutes and reported over 50‑fold speed relative to GATK Best Practices.”	DRAGEN Bio‑IT Processor	DRAGEN pipeline vs. standard GATK Best Practices workflow	Whole genome sequencing at ~40× coverage as described in the study.	DRAGEN platform with hardware acceleration; environment details are not as fully specified as in typical academic HPC benchmarks.	Time to variant calling stated as as low as ~30 min. Speed stated as over 50‑fold relative to a standard GATK Best Practices workflow.	Goyal et al.; https://doi.org/10.4236/ojgen.2017.71002
This table summarizes the benchmark setting for each numerical claim, including the tool or step, the comparison (baseline vs. evaluated), dataset and workflow boundary, computing environment, and resulting metrics.
